# Supplementary material for: Resident Esophageal Microbiota Dysbiosis Correlates with Cancer Risk in Barrett’s Esophagus Patients and Is Linked to Low Adherence to WCRF/AICR Lifestyle Recommendations
Source: Nutrients. 2023 Jun 26;15(13):2885. doi: 10.3390/nu15132885 (PMC10343580; doi:10.3390/nu15132885)
Supplement: Supplementary file 1 [file nutrients-15-02885-s001.zip]

Archive with 1 entries (1 files):
- nutrients-2451775-supplementary.pdf
